# Supplementary material for: The interplay of multimorbidity and depressive symptoms: mediation role of functional dependence
Source: Epidemiol Psychiatr Sci. 2026 Apr 7;35:e21. doi: 10.1017/S2045796026100626 (PMC13122540; doi:10.1017/S2045796026100626)
Supplement: She et al. supplementary material [file S2045796026100626sup001.zip]

Archive with 3 entries (2 files):
- S2045796026100626sup001/
- S2045796026100626sup001/modeling dateset.sav
- S2045796026100626sup001/SupplementaryMaterials_revised.docx
